# Supplementary material for: Arabidopsis GCN2 kinase contributes to ABA homeostasis and stomatal immunity
Source: Commun Biol. 2019 Aug 8;2:302. doi: 10.1038/s42003-019-0544-x (PMC6687712; doi:10.1038/s42003-019-0544-x)
Supplement: Supplementary file 3 — Supplementary Data [file 42003_2019_544_MOESM3_ESM.xlsx]

## Sheet: 1d
	0h			1h			3h			6h
uORF1-uORF2-GUS (Ler) H2O	4316.06	3973.87	3550.59	5245.9	5270.83	4577.41	3458.48	4479.07	4107.84	4794	3708.46	4628.69
uORF1-uORF2-GUS (Ler) Psm ES4326/avrRpm1	3606.84	4124.14	3705.62	28803.1	30851.2	34600.5	9624.37	8793.58	8832.5	10131.8	9258.06	7651.82
uORF1-uORF2-GUS (atgcn2) H2O	4435.78	5148.51	4540.28	5757.14	3789.92	5598.48	5355.07	4524.14	3735.29	5179.66	5058.42	4810.63
uORF1-uORF2-GUS (atgcn2) Psm ES4326/avrRpm1	4435.78	5148.51	4540.28	4137.2	3737.27	4744	3606.84	4124.14	3705.62	3825	4098.56	1944.18
uorf1-uorf2-GUS (Ler) H2O	48077.1	49592.2	57916	52972.9	52726.3	58021.4	50809.1	51056.9	54729	65266	52480.3	41992.6
uorf1-uorf2-GUS (Ler) Psm ES4326/avrRpm1	48077.1	49592.2	57916	59382.7	63638.9	45436.2	62883.7	50481.5	49442.3	46354.2	68548.4	40770.8

## Sheet: 1e
	0h						4h
Ler	0.013139	0.0142786	0.0134151	0.0115978	0.0147822	0.0138882	0.0301855	0.0291573	0.0207607	0.014885	0.0149885	0.0158431
atgcn2	0.0115177	0.0103087	0.0138882	0.0142786	0.0127797	0.0133224	0.0253829	0.026278	0.0122591	0.0178244	0.0164018	0.0210505

## Sheet: 2d
	0h						0.5h						1h
Col-0	1	1	1	1	1	1	0.737135	0.619854	0.463294	0.716978			0.164938	0.144586	0.939523	0.742262	0.570382	0.673617
tbf1	1	1	1	1	1	1	0.664343	0.624165	3.94493	3.83706	0.188156	0.223756	10.0561	10.3388	6.72717	4.82323	1.59107	1.6358

## Sheet: 2e
	0h						0.5h						1h
Ler	1	1	1	1	1	1	0.76313	0.752623	0.721965	0.864537	1.54756	1.52626	0.476319	0.397768	0.547147	0.574349	0.426317	0.403321
atgcn2	1	1	1	1	1	1	2.60268	2.49666	2.02792	2.02792	1.77769	2.46229	0.668964	0.408951	2.46229	2.25012	0.368567	0.348686

## Sheet: 2f
	0h						0.5h						1h
Ler	1	1	1	1	1	1	0.63728	0.632878	1.77769	2.04202	0.473029	0.752623	0.602904	0.523333	0.687771	0.926588
atgcn2	1	1	1	1	1	1	1.30134	0.687771	2.8481	2.75108	0.400535	0.420448	4.22807	4.08405	2.26577	2.82843	1.50525	1.58008

## Sheet: 2g
	0h						0.5h						1h
Ler	1	1	1	1	1	1	0.702222	0.619854	0.397768	0.378929	1.3566	1.22264	0.907519	0.397768	0.655197	0.790041	0.514057	0.486327
atgcn2	1	1	1	1	1	1	0.972655	1.39474	1.61328	1.47427	1.37554	1.91853	1.47427	1.42405	0.34151	0.251739

## Sheet: 2h
	0h									0.5h									1h
Col-0 MgCl2	1	1	1	1	1	1	1	1	1	0.747751	0.680054	0.61613	0.501652	0.547721	0.615701	0.600976	0.521672	0.527441	0.543605	0.612899	0.451033	0.522955	0.480135	0.500105	0.498401	0.518068	0.509475
tbf1 MgCl2	1	1	1	1	1	1	1	1	1	1.27707	0.607052	0.184456	1.68738	0.972797	0.288173	1.55395	1.3882	0.493874	0.748897	0.0902388	0.432673	1.38971	1.12522	0.71947	1.04677	0.764834	1.27652
Col-0 hrcC	1	1	1	1	1	1	1	1	1	0.901644	0.820014	0.503934	0.0530964	0.150884	0.26431	0.55301	0.586911	0.431395	1.04292	1.83238	2.20581	1.55268	0.987267	0.901439	0.270815	0.493532	0.715529
tbf1 hrcC	1	1	1	1	1	1	1	1	1	1.3313	0.287153	0.895863	0.0653705	0.114246	0.0434351	0.710026	0.0695029	0.272101	2.57191	0.154952	0.179412	0.50515	0.517708	0.170165	0.333543	0.915872	0.344414

## Sheet: 2i
	0h						0.5h						1h
Ler MgCl2	1	1	1	1	1	1	0.965936	0.882703	0.864537	0.946058	0.895025	0.888843	0.0994421	0.120742	1.24833	1.18921	1.22264	1.10957
atgcn2 MgCl2	1	1	1	1	1	1	0.757858	0.705684	0.590496	0.61132	0.550953	0.806642	0.444421	0.391503	0.554785	0.535887	0.562529	0.702222
Ler hrcC	1	1	1	1	1	1	2.20381	2.14355	1.77769	1.60214	1.41421	1.52626	2.20381	2.36199	2.51403	2.18859	2.54912	2.62079
atgcn2 hrcC	1	1	1	1	1	1	0.108067	0.090064	0.619854	0.48971	0.602904	1.38511	0.496546	0.431399	0.594604	0.547147	0.0727958	0.0748424

## Sheet: 2j
Col-0 MES	tbf1 MES	Col-0 hrcC	tbf1 hrcC
2.73	3.1	1.01	2.98
2.64	2.57	1.65	1.41
2.09	1.87	1.52	1.32
3.67	1.66	1.06	1.24
5.27	2.73	1.33	1.99
4.89	4.7	1.02	1.39
4.73	3.04	1.2	0.99
4.88	4.83	1.06	2.54
4.76	4.01	1.38	1.37
4.38	2.28	1.25	1.54
5.01	2.1	2.12	2.03
5.04	1.89	1.98	2.35
4.01	2.17	1.67	2.83
2.78	2.2	1.51	2.83
3.09	1.85	1.2	1.64
2.87	1.6	2.25	2.93
3.57	3.46	1.26	2.66
3.27	3.04	1.36	2.05
5.3	4.66	1.47	1.93
3.68	1.48	1.37	1.74
2.78	4.26	2.22	1.42
3.93	3.66	1.63	1.81
2.98	4.27	1.93	1.63
2.52	1.54	0.73	1.69
3.27	2.95	1.6	1.38
4.81	2.69	1.51	1.62
2.58	3.95	1.19	1.56
3.03	3.57	1.29	1.84
2.66	2.86	1.46	1.85
3.36	3.12	0.88	2.01
2.29	2.92	1.73	1.91
2.76	2.95	0.83	1.99
3.06	4.25	1.23	2.85
2.69	3.75	1.47	1.45
3.22	3.73	1.32	2.06
2.48	4.21	1.4	2.15
3.56	4.1	3.98	1.33
4.07	5.42	1.65	1.5
3.47	3.14	1.47	2.33
2.54	1.79	1.28	2
2.97	5.99	2.12	1.66
3.36	2.77	1.41	2.29
3.19	3.55	1.41	2.19
3.15	4.33	2.5	2.49
2.33	2.58	2.08	1.42
3.03	2.14	2.81	1.97
2.74	4.49	2.4	1.17
3.32	4.72	2.14	2.85
2.75	3.22	2.44	1.36
3.06	2.63	2.17	2.95
2.46	3.44	1.35	1.78
2.88	5.42	1.87	2.03
3.2	2.87	1.76	1.88
2.42	2.92	1.1	1.98
3.29	5.09	1.12	1.43
3.42	3.38	1.23	1.86
3.04	2.4	2.31	1.74
3.27	1.69	1.92	1.78
3.97	3.4	1.81	1.36
2.74	2.04	2.15	1.14
2.24	4	2.72	2.25
2.18	2.65	3.03	2.43
2.42	1.82	2.7	2.48
3.98	3.32	1.44	1.96
2.69	3.41	1.95	1.63
3.68	3.18	1.36	1.63
3.8	1.46	1.46	2.73
2.76	3.61	1.31	1.57
3.8	2.97	2.18	2.38
2.23	2.21	2.01	2.1
2.42	2.57	3.24	1.85
3.46	2.66	2.35	2.46
3.48	2.69	1.68	2.61
4.16	3.56	2.14	2.22
4.53	4.56	3.03	1.95
3.52	2.33	2.1	2.24
1.93	3.17	2.34	2.69
2.55	2.87	2.39	1.2
3.81	3.73	1.09	2.15
4.31	4.32	2.26	1.59
3.47	2.78	1.74	2.48
4.06	2.77	3.4	1.77
3.18	4.38	1.41	1.62
3.9	3.68	1.05	2.12
2.41	3.35	1.59	2.81
1.96	4.41	2.1	3.19
2.55	3.07	1.26	1.57
2.18	4.99	1.78	1.38
2.43	3.64	1.82	2.04
2.66	3.2	1.38	2.53
2.61	4.02	1.41	2.45
3.03	2.87	2.76	1.88
3.15	3.25	1.65	2.47
2.92	4.87	1.87	2.12
4.72	3.35	1.35	2.4
2.09	3.13	1.96	1.39
3.01	3.51	1.26	2.75
2.7	3.53	1.91	1.68
3.59	2.46	1.85	2.66
2.77	4.73	2.81	1.24
2.8	2.68	3.11	2.56
2.26	1.98	2.49	1.91
2.22	3.61	2.93	2.42
2.41	2.69	1.7	1.61
2.81	2.54	1.53	2.43
2.39	5.26	1.52	2.28
4.13	3.91	1.68	1.7
2.59	3.53	1.94	2.36
2.09	4.58	1.07	1.4
3.07	3.41	1.49	1.62
2.72	2.7	2.97	2.3
3.78	2.75	1.76	1.46
4.38	4.01	2.75	2.46
4.29	4.19	2.63	1.4
4.94	3.56	2.29	1.99
4.23	2.1	2.13	2.04
2.61	4.7	3.32	1.88
2.77	4.28	2.53	1.48
2.23	4.94	2.43	1.85
2.09	4.42	2.27	1.27
4.14	4.25	1.36	1.08
2.94	2.66	2.99	1.45
2.32	2.53	2.22	1.76
3.89	2.15	1.71	1.52
3.87	3.26	2.52	2.01
2.26	2.82	1.54	1.58
4.5	2.76	1.46	2.04
2.62	2.01	1.58	1.16
4.86	3.04	2.13	2.15
4.87	2.52	2.68	1.36
3.98		2.48	1.92
2.56		2.63	2
1.67		1.85	2.08
4.67		1.76	1.45
3.25		1.91	2.81
4.31		2.22	1.75
3.88		2.04	1.33
2.62		1.9	1.68
3.04		1.27	1.53
2.34		1.46	2.7
2.95		2.26	1.35
3.86		2.34	2.28
4.6		1.56	2.29
4.1		1.96	2.21
2.61		2.2	1.59
2.82		2.22	1.83
3.14		2.58	2.41
4.8		2.24	1.45
2.41		1.82	1.78
4.92		1.89	1.8
2		1.68	2.21
2.92		1.25	1.44
3.87		1.67	1.81
3.18		1.65	1.08
3.48		2.09	0.99
2.14		1.91	1.4
4.47		2.42	1.9
2.03		1.43	1.63
2.28		1.84	1.35
3.57		1.33	1.26
3.39		1.87	1.69
2.02		1.48	1.67
2.95		2.57	2.43
3.66		2.68	1.8
3.57		2.23	1.48
4.01		1.78	2.01
4.48		1.82	1.7
2.99		1.45	2.81
2.73		1.44	1.92
2.64		1.69	2.15
3.75		2.13	1.92
4.49		1.76	2.02
2.67		1.44	1.45
		1.85	1.56
		1.61	3.31
		1.46	2.82
		2.19	2.31
		1.39	2.94
		1.23	1.32
		4.22	1.35
		2.09	3.1
		1.38	2.36
		1.6	2.09
		2.57
		2.14
		2.07
		1.09
		1.99
		2.52
		1.99
		1.77
		1.63
		1.38
		1.96
		2.05
		1.35
		1.82
		1.56
		1.23
		1.56
		1.36
		1.28
		1.38
		2.82
		1.14
		2.38
		1.49
		1.39
		1.57
		1.4
		2.38
		1.81

## Sheet: 2k
Ler MES buffer	atgcn2 MES buffer	Ler hrcC	atgcn2 hrcC
4.025	3.95	1.515	2.81
2.465	3.25	0.965	2.49
2.03	3.61	1.525	2.55
3.315	4.13	1.14	1.92
4.445	3.36	1.565	2.89
4.67	3.51	2.115	2.04
1.575	3.37	1.16	1.88
3.87	4.64	1.08	3.06
3.675	3.7	1.085	3.84
3.615	4.09	2.065	2.39
3.915	2.85	1.14	3.01
4.285	2.33	1.105	2.9
4.585	2.31	1.465	1.93
4.39	2.27	1.465	2.77
3.79	3.61	1.435	2.44
2.82	4.92	1.44	2.85
4.055	2.47	0.73	2.7
4.22	3.13	0.92	3.485
4.03	4.44	1.745	3.65
1.59	4.4	1.8	1.925
3.615	3.73	1.44	2.655
4.08	3.57	1.145	3.56
2.995	3.71	1.53	2.495
3.39	3.65	1.33	3.66
2.94	3.41	1.305	3.275
3.265	3.18	0.395	3.695
1.53	3.48	1.375	3.315
2.725	3.09	1.665	3.34
3.72	3.52	1.215	2.415
2.815	3.85	1.54	3.945
1.13	3.8	1.54	2.845
2.62	3.59	1.515	4.36
2.805	4.57	2.115	2.475
4.075	2.97	1.48	3.365
2.685	3.16	0.965	3.77
2.295	1.73	1.39	3.995
3.4	1.7	0.68	3.515
3.74	4.07	1.545	3.32
3.425	2.87	0.88	3.7
3.685	2.02	1.83	1.835
4.085	3.14	1.68	1.815
4.04	3.54	1.27	2.555
3.97	3.25	1.345	2.735
2.685	4.33	1.825	1.325
2.085	2.39	1.64	2.855
3.27	3.29	1.87	2.045
3.625	2.32	1.645	2.205
2.525	3.87	1.99	3.37
3.01	3.13	0.99	2.26
3.34	2.33	1.705	2.08
2.72	3.6	1.29	3.11
2.585	1.83	1.69	2.53
2.93	3.02	2.14	2.655
2.94	4.26	1.245	1.69
2.425	2.46	2.04	2.89
3.245	3.23	1.365	2.495
3.24	4.26	1.1	2.7
3.235	2.86	1.28	2.975
4.395	2.67	0.485	2.805
3.75	3.28	0.56	4.24
3.21	3.945	1.8	3.25
3.91	3.97	4.115	2.605
3.78	2.205	2.555	2.535
2.135	2.77	2.925	2.225
2.75	3.1	3.99	2.315
2.88	2.815	2.125	2.125
3.395	2.5	1.87	2.295
3.06	2.645	0.33	1.9
4.39	3.445	1.76	2.71
3.085	2.945	3.625	2.765
3.345	2.685	3.495	2.815
3.325	1.81	1.615	1.865
2.89	2.045	0.4	2.99
3.135	2.665	0.645	2.71
3.515	2.72	1.76	2.825
2.965	2.99	0.885	1.68
4.025	1.995	0.505	2.21
3.715	2.965	1.305	1.7
2.845	2.62	1.315	1.68
3.095	3.235	0.615	2.75
4.455	3.045	0.915	2.905
3.725	3.655	0.645	1.61
2.305	3.535	1.09	3.205
2.38	3.11	0.48	3.05
3.21	1.985	1.665	3.19
3.175	2.9	0.41	1.535
3.115	3.345	1.55	2.615
2.935	3.365	1.285	1.525
2.725	3.145	0.865	2.605
3.08	3.74	1.165	2.87
2.77	2.605	1.42	2.53
3.055	3.13	2.03	2.49
3.31	2.86	0.565	2.215
2.415	4.145	1.965	2.715
3.33	2.02	0.51	3.42
1.915	3.51	0.69	3.465
3.445	3.395	0.4	3.01
3.24	3.815	1.295	2.085
2.765	3.48	0.56	2.99
2.845	2.245	0.61	2.405
3.33	3.655	0.535	1.935
3.18	2.155	0.515	2.02
2.165	3.345	1.885	1.975
3.27	4.94	0.505	2.3
3.195	3.645	2.235	1.885
3.73	4.07	0.51	2.895
3.375	3.285	1.525	4.055
2.58	3.01	1.42	3.4
3.27	2.89	2.105	2.315
3.46	3.28	1.665	4.085
5	4.08	0.57	2.435
3.935	1.685	0.57	3.025
2.47	4.085	3.32	3.165
4.14	3.37	2.005	2.16
1.905	2.75	0.485	3.075
1.885	4.23	1.59	2.355
3.49	2.805	0.915	3.55
3.475	2.735	1.635	4.155
0.565	2.775	1.145	3.46
2.64	3.315	2.155	3.27
2.595	3.645	2.385	3.955
0.74	3.13	0.68	2.325
2.54	2.82	1.32	4.105
3.825	3.285	3.46	2.765
1.825	2.94	0.74	4.2
0.76	2.3	0.455	3.175
2.685	2.205	0.365	3.12
0.455	4.04	0.36	3.65
2.725	4.93	0.965	3.25
2.815	2.38	0.635	3.94
1.7	2.46	1.94	2.97
1.93	2.655	0.79	3.445
3.58	4.185	0.535	2.845
3.39	4.26	0.57	3.425
2.84	2.64	1.595	2.95
1.005	2.345	0.38	3.115
2.775	2.845	0.635	2.805
3.895	3.665	0.51	3.71
2.805	3.405	1.815
3.315	2.96	0.48
2.77	2.595	0.61
3.475	3.91	0.465
3.17	3.065	0.585
3.2	2.82	1.605
3.095	3.265	0.445
4.59	2.87	0.465
2.57	2.98	0.285
3.75	2.845	0.635
3.81	3.37	1.485
3.845	3.3	0.6
	3.185	0.95
	2.325	0.38
	1.845	0.455
	1.885	1.345
	3.375	0.43
	1.855	0.395
	2.85	0.33
	2.18	0.69
	3.82	0.285
	2.5	0.415
	3.28	0.76
	2.735	0.715
	2.54	0.415
	2.815	1.485
	3.08	1.485
	3.105	1.715
	3.445	1.02
	3.18	2.255
	2.285	1.77
	3.14	0.52
	2.285	0.77
	2.79	2.665
	3.195	0.725
	3.085	1.445
	2.515	1.935
	2.735	1.645
	3.695	2.06
	2.355	2.885
	3.35	0.965
	2.365	1.345
	3.125	0.4
	2.635	1.725
	4.115	1.435
	3.285	0.54
	2.28	2.025
	2.765	0.57
	4.435	0.7
	4.24	1.275
	4.17	2.025
	2.525	0.465
	3.57	2.03
	3.695	0.52
	3.825	0.345
	3.455	2.455
	3.8	1.765
	3.465	2.51
	3.295	1.77
	4.15	2.01
	3.735	2.36
	2.97	1.37
	4.27	0.92
	3.6	2.17
	2.705	0.455
	2.645	1.9
	3.18	0.58
	3.21	2.155
	2.445	2.215
	2.8	1.54
	2.915	0.99
	2.645	1.925
	3.18	1.25
	3.21	0.57
	2.445	1.445
	2.8	2.105
	2.915	1.65
	2.645	3.35
	3.18	1.595
	3.21	1.61
	2.445	1.61
	2.8
	2.915
	2.645
	3.18
	3.21
	2.445
	2.8
	2.915

[truncated: 20 more sheets: 3a, 3b, 3c, 3d, 3e, 3f, 3g, 3h, 4a, 4b, 4c, 4d, 4e, 4f, 4g, 4h, 4i, 4j, 4k, 4l]
